# Supplementary material for: Tissue-specific deposition, speciation and transport of antimony in rice
Source: Plant Physiol. 2024 May 18;195(4):2683–93. doi: 10.1093/plphys/kiae289 (PMC11288759; doi:10.1093/plphys/kiae289)
Supplement: kiae289_Supplementary_Data [file kiae289_supplementary_data.zip]

Archive with 2 entries (2 files):
- pp.00346.2024-s03.pdf
- PP2024RA00346R1_Supplemental_Material.pdf
